# Supplementary material for: Identification of the Genes Required for the Culture of Liberibacter crescens, the Closest Cultured Relative of the Liberibacter Plant Pathogens
Source: Front Microbiol. 2016 Apr 20;7:547. doi: 10.3389/fmicb.2016.00547 (PMC4837290; doi:10.3389/fmicb.2016.00547)
Supplement: Supplementary file 4 [file Table4.xlsx]

## Sheet: S4
Supplemental Table S4: Candidate essential protein-coding genes. Genes common in L. crescens, Las, and Lso are highlighted in green. Genes common in L. crescens and Las but not in Lso are highlighted in yellow. Genes common in L. crescens and Lso but not Las are highlighted in blue. Genes unique to L. crescens are highlighted in pink. Genes having P < 0.5 are excluded from the analysis and are hi…
Primary Candidate Essential Gene	Gene Annotation	Gene length (bp)	Probability of having 1 insertion (P)
B488_00050	DNA polymerase III delta subunit	1034	0.981358
B488_00060	hypothetical protein	521	0.865504
B488_00080	hypothetical protein	653	0.919107
B488_00170	Ribonuclease HI (RnhA)	458	0.828571
B488_00270	hypothetical protein	380	0.768506
B488_00290	Transcription termination protein (NusA)	1589	0.997804
B488_00310	Ribosome-binding factor A	404	0.788943
B488_00330	SSU ribosomal protein S15p (S13e)	338	0.727866
B488_00400	SSU ribosomal protein S2p (SAe)	767	0.947855
B488_00440	Undecaprenyl pyrophosphate synthetase	743	0.942805
B488_00450	Phosphatidate cytidylyltransferase	782	0.950783
B488_00490	(3R)-hydroxymyristoyl-(acyl carrier protein) dehydratase	479	0.84189
B488_00500	Acyl-(acyl-carrier-protein)--UDP-N-acetylglucosamine O-acyltransferase	827	0.958616
B488_00510	hypothetical protein	863	0.963975
B488_00550	3-deoxy-manno-octulosonate cytidylyltransferase	755	0.945389
B488_00580	hypothetical protein	323	0.711684
B488_00620	hypothetical protein	422	0.803078
B488_00680	tRNA (adenine37-N(6))-methyltransferase (TrmN6)	773	0.949047
B488_00780	two component response regulator	371	0.760342
B488_00840	Cytochrome O ubiquinol oxidase subunit IV	377	0.765816
B488_00870	Translation initiation factor 1	248	0.615145
B488_00880	Septum formation protein (Maf)	668	0.923648
B488_00890	hypothetical protein	191	0.520689
B488_00910	Exodeoxyribonuclease VII small subunit	257	0.628254
B488_00940	Modification methylase	1130	0.987121
B488_01040	hypothetical protein	206	0.547588
B488_01060	Enoyl-(acyl-carrier-protein) reductase (NADH)	773	0.949047
B488_01080	3-hydroxydecanoyl-(acyl-carrier-protein) dehydratase	512	0.86076
B488_01130	Nicotinate phosphoribosyltransferase	1295	0.99318
B488_01140	DNA polymerase III beta subunit	1119	0.986564
B488_01180	putative membrane protein	782	0.950783
B488_01260	hypothetical protein	437	0.814131
B488_01330	hypothetical protein	212	0.557921
B488_01370	Pyridoxine 5'-phosphate synthase	752	0.944754
B488_01380	SSU ribosomal protein S21p	206	0.547588
B488_01480	Dihydroorotate dehydrogenase	1088	0.984859
B488_01540	NifU-like domain protein	572	0.889489
B488_01580	metal-dependent hydrolase	509	0.859142
B488_01620	S-adenosylmethionine synthetase	1235	0.991407
B488_01660	hypothetical protein	542	0.875953
B488_01730	4Fe-4S ferredoxin, iron-sulfur binding protein	275	0.653148
B488_01830	Flagellar motor switch protein (FliN)	485	0.845502
B488_01880	hypothetical protein	380	0.768506
B488_02110	Argininosuccinate lyase	1403	0.995502
B488_02120	Electron transfer flavoprotein, alpha subunit	932	0.972384
B488_02170	Flavodoxin reductases (ferredoxin-NADPH reductases) family 1 protein	794	0.953006
B488_02190	LSU ribosomal protein L32p	191	0.520689
B488_02220	hypothetical protein	182	0.503787
B488_02310	hypothetical protein	284	0.664963
B488_02340	Hydrolase, haloacid dehalogenase-like family	725	0.938699
B488_02350	Tetraacyldisaccharide 4'-kinase	1025	0.9807
B488_02380	Dimethyladenosine transferase	836	0.960026
B488_02390	4-hydroxythreonine-4-phosphate dehydrogenase	1022	0.980475
B488_02420	putative permease	998	0.978584
B488_02450	DNA polymerase III chi subunit	470	0.836314
B488_02460	Nucleoside diphosphate kinase	449	0.822525
B488_02550	Heat shock protein 60 family co-chaperone GroES	302	0.6874
B488_02560	Heat shock protein 60 family chaperone GroEL	1631	0.998132
B488_02620	NADH-ubiquinone oxidoreductase chain F	1265	0.992345
B488_02660	NADH-ubiquinone oxidoreductase chain J	608	0.903797
B488_02730	Prolyl-tRNA synthetase	1343	0.994332
B488_02750	Lipoprotein releasing system ATP-binding protein	683	0.927934
B488_02760	3-demethylubiquinone-9 3-methyltransferase	755	0.945389
B488_02850	Superoxide dismutase (Fe)	605	0.902679
B488_02860	putative signal peptide protein	623	0.909198
B488_02870	hypothetical protein	437	0.814131
B488_02940	putative signal peptide protein	257	0.628254
B488_02950	Enoyl-(acyl-carrier-protein) reductase (NADH)	839	0.960485
B488_02970	Glutamate--cysteine ligase	1373	0.994951
B488_03020	Indole-3-glycerol phosphate synthase	263	0.636745
B488_03170	Replicative DNA helicase	1472	0.996552
B488_03200	SSU ribosomal protein S18p	248	0.615145
B488_03210	SSU ribosomal protein S6p	404	0.788943
B488_03320	5-methyl-dCTP pyrophosphohydrolase	434	0.811971
B488_03340	hypothetical protein	215	0.562998
B488_03430	Crossover junction endodeoxyribonuclease (RuvC)	509	0.859142
B488_03470	putative biopolymer transport protein	464	0.832487
B488_03550	NADH:ubiquinone oxidoreductase 17.2 kD subunit	398	0.784009
B488_03560	Retrovirus-related POL polyprotein	416	0.798474
B488_03590	ATP-dependent Clp protease proteolytic subunit	587	0.895693
B488_03610	Outer membrane lipoprotein (OmlA)	455	0.826579
B488_03630	Phosphate:acyl-ACP acyltransferase (PlsX)	1070	0.983772
B488_03830	Single-stranded DNA-binding protein	506	0.857505
B488_03900	hypothetical protein	377	0.765816
B488_04000	Aspartate 1-decarboxylase	380	0.768506
B488_04040	DNA topoisomerase I	2522	0.99994
B488_04050	SSU ribosomal protein S12p (S23e)	371	0.760342
B488_04060	SSU ribosomal protein S7p (S5e)	470	0.836314
B488_04090	SSU ribosomal protein S10p (S20e)	308	0.694539
B488_04120	LSU ribosomal protein L23p (L23Ae)	332	0.721505
B488_04130	LSU ribosomal protein L2p (L8e)	836	0.960026
B488_04150	LSU ribosomal protein L22p (L17e)	389	0.776392
B488_04170	LSU ribosomal protein L16p (L10e)	413	0.796133
B488_04180	LSU ribosomal protein L29p (L35e)	200	0.537014
B488_04190	SSU ribosomal protein S17p (S11e)	239	0.601574
B488_04200	LSU ribosomal protein L14p (L23e)	368	0.757557
B488_04230	SSU ribosomal protein S14p (S29e)	305	0.69099
B488_04240	SSU ribosomal protein S8p (S15Ae)	392	0.77896
B488_04250	LSU ribosomal protein L6p (L9e)	536	0.873054
B488_04280	LSU ribosomal protein L30p (L7e)	194	0.526193
B488_04290	LSU ribosomal protein L15p (L27Ae)	458	0.828571
B488_04310	Adenylate kinase	587	0.895693
B488_04320	SSU ribosomal protein S13p (S18e)	368	0.757557
B488_04330	SSU ribosomal protein S11p (S14e)	389	0.776392
B488_04340	DNA-directed RNA polymerase alpha subunit	1010	0.979552
B488_04350	LSU ribosomal protein L17p	416	0.798474
B488_04370	DNA repair protein RadC	704	0.933534
B488_04490	LSU ribosomal protein L31p	221	0.572979
B488_04520	Alanyl-tRNA synthetase	2540	0.999944
B488_04630	CTP synthase	1643	0.998216
B488_04640	Isocitrate dehydrogenase (NADP)	1211	0.990574
B488_04810	hypothetical protein	314	0.701516
B488_04820	hypothetical protein	620	0.908143
B488_04850	hypothetical protein	230	0.587524
B488_04860	hypothetical protein	230	0.587524
B488_05030	hypothetical protein	401	0.78649
B488_05070	hypothetical protein	242	0.60615
B488_05220	hypothetical protein	218	0.568017
B488_05240	tRNA:Cm32/Um32 methyltransferase	788	0.951907
B488_05250	Glutamate racemase	833	0.959561
B488_05300	YrbA protein	233	0.592261
B488_05340	Phosphoribosylformylglycinamidine synthase (PurS)	254	0.623935
B488_05370	Ribulose-phosphate 3-epimerase	674	0.925392
B488_05390	Electron transfer flavoprotein-ubiquinone oxidoreductase	1664	0.998355
B488_05450	Deoxyuridine 5'-triphosphate nucleotidohydrolase	458	0.828571
B488_05520	tmRNA-binding protein (SmpB)	479	0.84189
B488_05570	putative lipoprotein	266	0.640917
B488_05700	Tyrosyl-tRNA synthetase	1253	0.991982
B488_05760	hypothetical protein	470	0.836314
B488_05950	Cell division protein (FtsQ)	809	0.955645
B488_06120	Cystine ABC transporter, permease protein	659	0.920955
B488_06180	hypothetical protein	655	0.919727
B488_06200	GTP-binding and nucleic acid-binding protein (YchF)	1103	0.985709
B488_06230	hypothetical protein	473	0.838194
B488_06250	hypothetical protein	335	0.724704
B488_06330	Rare lipoprotein A precursor	686	0.928762
B488_06340	Thymidylate synthase	794	0.953006
B488_06380	Phosphoserine phosphatase	887	0.967156
B488_06420	Preprotein translocase subunit (YajC)	254	0.623935
B488_06430	Phytoene synthase	860	0.963556
B488_06470	Cold shock protein (CspG)	215	0.562998
B488_06500	Orotate phosphoribosyltransferase	689	0.929581
B488_06510	Dihydroorotase	1040	0.981784
B488_06550	hypothetical protein	746	0.943462
B488_06560	hypothetical protein	317	0.704945
B488_06580	Outer membrane lipoprotein omp16 precursor	668	0.923648
B488_06650	putative pilus subunit protein	188	0.51512
B488_06670	Transport protein	629	0.911272
B488_06800	hypothetical protein	194	0.526193
B488_06820	hypothetical protein	290	0.672615
B488_06860	hypothetical protein	662	0.921863
B488_06880	N-acetylglucosamine-1-phosphate uridyltransferase / Glucosamine-1-phosphate N-acetyltransferase	1370	0.994892
B488_06900	Ribonuclease III	722	0.937986
B488_06910	Signal peptidase I	740	0.94214
B488_06920	Holo-(acyl-carrier protein) synthase	404	0.788943
B488_06940	DNA-directed RNA polymerase omega subunit	389	0.776392
B488_06970	Dihydrodipicolinate reductase	902	0.969
B488_07070	tRNA nucleotidyltransferase	1259	0.992166
B488_07080	Nicotinamidase	626	0.910241
B488_07250	Mevalonate kinase	896	0.968275
B488_07270	putative transcriptional regulator protein	608	0.903797
B488_07320	ATP synthase protein, subunit B	485	0.845502
B488_07360	2-keto-3-deoxy-D-arabino-heptulosonate-7-phosphate synthase II	1361	0.994712
B488_07390	Ribose 5-phosphate isomerase A	680	0.927097
B488_07420	2-oxoglutarate dehydrogenase E1 component	2918	0.999987
B488_07470	Flagellar hook-length control protein FliK	677	0.926249
B488_07480	Succinate dehydrogenase iron-sulfur protein	779	0.950211
B488_07500	Succinate dehydrogenase hydrophobic membrane anchor protein	380	0.768506
B488_07510	Succinate dehydrogenase cytochrome b-556 subunit	395	0.781499
B488_07520	hypothetical protein	431	0.809786
B488_07560	putative uroporphyrinogen-III synthase protein	692	0.93039
B488_08010	hypothetical protein	359	0.749007
B488_08030	Thymidylate kinase	668	0.923648
B488_08080	hypothetical protein	377	0.765816
B488_08090	2-amino-4-hydroxy-6-hydroxymethyldihydropteridine pyrophosphokinase	458	0.828571
B488_08100	putative dihydroneopterin aldolase	368	0.757557
B488_08110	Dihydropteroate synthase	872	0.965202
B488_08130	hypothetical protein	218	0.568017
B488_08200	hypothetical protein	581	0.893254
B488_08270	hypothetical protein	470	0.836314
B488_08330	hypothetical protein	269	0.645041
B488_08380	putative acetyltransferase protein	506	0.857505
B488_08410	Coproporphyrinogen III oxidase, aerobic	920	0.971077
B488_08460	LSU ribosomal protein L10p (P0)	554	0.881556
B488_08480	LSU ribosomal protein L11p (L12e)	428	0.807576
B488_08490	Transcription antitermination protein (NusG)	533	0.871578
B488_08500	Preprotein translocase subunit (SecE)	206	0.547588
B488_08660	hypothetical protein	251	0.619565
B488_08700	PaaD-like protein	401	0.78649
B488_08720	Iron-sulfur cluster assembly protein (SufD)	1193	0.989897
B488_08730	Iron-sulfur cluster assembly ATPase protein (SufC)	782	0.950783
B488_08760	Alpha/beta hydrolase	677	0.926249
B488_08870	hypothetical protein	305	0.69099
B488_08960	hypothetical protein	416	0.798474
B488_08970	hypothetical protein	332	0.721505
B488_09010	hypothetical protein	272	0.649118
B488_09130	DNA-binding protein HU-beta	275	0.653148
B488_09170	LSU ribosomal protein L13p (L13Ae)	464	0.832487
B488_09180	SSU ribosomal protein S9p (S16e)	485	0.845502
B488_09200	hypothetical protein	194	0.526193
B488_09260	Octanoate-(acyl-carrier-protein)-protein-N-octanoyltransferase	716	0.936536
B488_09300	putative exported protein	323	0.711684
B488_09310	High-affinity iron permease	851	0.96227
B488_09350	hypothetical protein	383	0.771165
B488_09360	hypothetical protein	338	0.727866
B488_09370	hypothetical protein	371	0.760342
B488_09400	Flagellar biosynthesis protein (FliQ)	266	0.640917
B488_09410	Flagellar basal-body rod modification protein (FlgD)	395	0.781499
B488_09430	flagellin synthesis regulator protein (FlaF)	350	0.740155
B488_09480	hypothetical protein	245	0.610674
B488_09550	Aspartate carbamoyltransferase	922	0.971299
B488_09650	putative iron binding protein (SufA)	329	0.718269
B488_09660	Exodeoxyribonuclease III	740	0.94214
B488_09700	Protein-L-isoaspartate O-methyltransferase	671	0.924525
B488_09750	(3R)-hydroxymyristoyl-(acyl carrier protein) dehydratase	470	0.836314
B488_09790	Aspartyl-tRNA(Asn) amidotransferase subunit C	287	0.668811
B488_09830	Kup system potassium uptake protein	1901	0.99934
B488_09880	RND efflux system, outer membrane lipoprotein CmeC	1412	0.995655
B488_09890	Histidyl-tRNA synthetase	1499	0.996893
B488_09940	hypothetical protein	200	0.537014
B488_10050	hypothetical protein	809	0.955645
B488_10110	Acyl carrier protein (AcpP)	236	0.596945
B488_10130	Malonyl CoA-acyl carrier protein transacylase	947	0.973934
B488_10150	Manganese ABC transporter, ATP-binding protein (SitB)	800	0.95408
B488_10190	Integral membrane protein (YggT)	278	0.657132
B488_10200	Inorganic pyrophosphatase	527	0.868576
B488_10230	Peptide methionine sulfoxide reductase (MsrA)	542	0.875953
B488_10300	hypothetical protein	275	0.653148
B488_10310	hypothetical protein	350	0.740155
B488_10350	hypothetical protein	614	0.905995
B488_10360	hypothetical protein	284	0.664963
B488_10380	Inosine-5'-monophosphate dehydrogenase	1505	0.996964
B488_10400	hypothetical protein	611	0.904903
B488_10460	Tyrosine recombinase (XerC)	976	0.97669
B488_10490	Membrane-bound lytic murein transglycosylase B precursor	830	0.959091
B488_10510	GAF domain-containing protein	503	0.855849
B488_10570	Response regulator	362	0.75189
B488_10640	Phenylalanyl-tRNA synthetase alpha chain	1085	0.984683
B488_10650	LSU ribosomal protein L20p	374	0.763095
B488_10670	Translation initiation factor 3	488	0.847276
B488_10690	SAM-dependent methyltransferase, BioC-like protein	794	0.953006
B488_10730	Phosphoribosylformylglycinamidine cyclo-ligase	1073	0.983958
B488_10770	L-proline glycine betaine ABC transport system permease protein (ProV)	1040	0.981784
B488_10850	6,7-dimethyl-8-ribityllumazine synthase	476	0.840053
B488_10860	Riboflavin synthase alpha chain	614	0.905995
B488_10890	Serine hydroxymethyltransferase	1295	0.99318
B488_10920	putative transmemrbane protein	362	0.75189
B488_10950	Citrate synthase (si)	1289	0.993021
B488_10980	2-Keto-3-deoxy-D-manno-octulosonate-8-phosphate synthase	845	0.961388
B488_11000	putative septum formation initiator protein	317	0.704945
B488_11060	Putative oligoketide cyclase/dehydratase or lipid transport protein (YfjG)	458	0.828571
B488_11080	Twin-arginine translocation protein (TatA)	206	0.547588
B488_11100	Twin-arginine translocation protein (TatC)	865	0.964251
B488_11170	CDP-diacylglycerol--serine O-phosphatidyltransferase	881	0.966388
B488_11240	Cyclohexadienyl dehydrogenase	926	0.971738
B488_11290	LSU ribosomal protein L28p	290	0.672615
B488_11320	3-dehydroquinate synthase	1115	0.986355
B488_11350	Acetyl-coenzyme A carboxyl transferase alpha chain	953	0.97453
B488_11370	hypothetical protein	521	0.865504
B488_11380	hypothetical protein	257	0.628254
B488_11390	hypothetical protein	422	0.803078
B488_11410	hypothetical protein	203	0.542332
B488_11500	ABC-type anion transport system, duplicated permease component	656	0.920036
B488_11510	25 kDa outer-membrane immunogenic protein precursor	656	0.920036
B488_11550	Aspartate aminotransferase	1202	0.990241
B488_11560	N-acetyl-gamma-glutamyl-phosphate reductase	932	0.972384
B488_11640	5-aminolevulinate synthase	1187	0.989661
B488_11710	RNA polymerase sigma factor (RpoH)	908	0.969709
B488_11730	hypothetical protein	191	0.520689
B488_11740	hypothetical protein	200	0.537014
B488_11800	putative ATP synthase delta chain	560	0.884262
B488_11890	Ubiquinone/menaquinone biosynthesis methyltransferase (UbiE)	776	0.949632
B488_11930	Chromosomal replication initiator protein (DnaA)	1505	0.996964
B488_11980	Creatinine amidohydrolase	788	0.951907
B488_12040	Chaperone protein (DnaJ)	1151	0.988122
B488_12110	hypothetical protein	260	0.632524
B488_12190	Transketolase (TktA)	1990	0.999532
B488_12200	hypothetical protein	287	0.668811
B488_12210	hypothetical protein	365	0.75474
B488_12220	5-formyltetrahydrofolate cyclo-ligase	572	0.889489
B488_12290	hypothetical protein	566	0.886906
B488_12350	hypothetical protein	209	0.552784
B488_12380	hypothetical protein	317	0.704945
B488_12450	Large-conductance mechanosensitive channel	438	0.814845
B488_12490	HtrA protease/chaperone protein	1535	0.997295
B488_12520	Two-component system response regulator (QseB)	671	0.924525
B488_12560	Diacylglycerol kinase	350	0.740155
B488_12610	Phosphate transport ATP-binding protein (PstB)	806	0.955129
B488_12710	tRNA (Guanine37-N1)-methyltransferase	713	0.935799
B488_12740	hypothetical protein	182	0.503787
B488_12750	Zinc uptake regulation protein (Zur)	404	0.788943
B488_12880	hypothetical protein	245	0.610674
B488_12890	hypothetical protein	188	0.51512
B488_12960	putative carboxynorspermidine decarboxylase	1103	0.985709
B488_12980	Uracil-DNA glycosylase, family 4	803	0.954608
B488_13000	Lipopolysaccharide ABC transporter, ATP-binding protein (LptB)	668	0.923648
B488_13040	integration host factor beta subunit	299	0.683767
B488_13050	hypothetical protein	842	0.960939
B488_13140	Periplasmic thiol:disulfide interchange protein (DsbA)	701	0.932761
B488_13180	Deoxycytidine triphosphate deaminase	1073	0.983958
B488_13200	Ribonuclease P protein component	341	0.730992
B488_13230	Acetylglutamate kinase	887	0.967156
B488_13330	DNA recombination protein (RmuC)	1100	0.985543
B488_13410	Alcohol dehydrogenase	212	0.557921
B488_13480	ATP-dependent protease (HslV)	560	0.884262
B488_13530	Phosphoribosyl-ATP pyrophosphatase	335	0.724704
B488_13540	Pantothenate kinase	965	0.975681
B488_13560	DNA-binding response regulator (ChvI)	731	0.940099
B488_13600	Phosphocarrier protein, nitrogen regulation associated	275	0.653148
B488_13620	ATPase (YjeE)	479	0.84189
B488_13700	hypothetical protein	701	0.932761
B488_13720	DNA polymerase III epsilon subunit	710	0.935052
B488_13750	Septum formation protein (Maf)	596	0.899247
B488_13780	Transcription termination factor (Rho)	1274	0.992606
B488_00340	hypothetical protein (short 38aa)	116	0.360214
B488_00670	hypothetical protein	170	0.480321
B488_00770	hypothetical protein (short 44aa)	134	0.403054
B488_00800	LSU ribosomal protein L33p	167	0.474283
B488_00960	hypothetical protein	125	0.382005
B488_01460	hypothetical protein	113	0.352781
B488_01530	hypothetical protein (short 38aa)	116	0.360214
B488_01930	hypothetical protein (short 48aa)	146	0.430008
B488_01940	hypothetical protein	164	0.468175
B488_02100	hypothetical protein	152	0.443026
B488_02480	hypothetical protein	170	0.480321
B488_02840	hypothetical protein	161	0.461996
B488_02880	hypothetical protein (short 49aa)	149	0.436554
B488_02890	hypothetical protein (short 41aa)	125	0.382005
B488_02920	hypothetical protein (short 41aa)	125	0.382005
B488_03010	hypothetical protein (short 42aa)	128	0.389103
B488_03040	hypothetical protein	164	0.468175
B488_03330	hypothetical protein (short 46aa)	140	0.416687
B488_03350	hypothetical protein	128	0.389103
B488_03420	hypothetical protein (short 39aa)	119	0.367562
B488_03750	hypothetical protein	128	0.389103
B488_03800	hypothetical protein (short 47aa)	143	0.423386
B488_04030	hypothetical protein (short 44aa)	134	0.403054
B488_04430	hypothetical protein (short 43aa)	131	0.396119
B488_04440	hypothetical protein (short 38aa)	116	0.360214
B488_04560	hypothetical protein (short 46aa)	140	0.416687
B488_04650	hypothetical protein (short 46aa)	140	0.416687
B488_04710	hypothetical protein (short 46aa)	140	0.416687
B488_04750	hypothetical protein (short 49aa)	149	0.436554
B488_04770	hypothetical protein (short 33aa)	113	0.352781
B488_04980	hypothetical protein (short 40aa)	122	0.374825
B488_04990	hypothetical protein (short 38aa)	116	0.360214
B488_06030	hypothetical protein	116	0.360214
B488_06050	hypothetical protein	125	0.382005
B488_06630	hypothetical protein	128	0.389103
B488_06690	hypothetical protein (short 40aa)	122	0.374825
B488_06760	hypothetical protein (short 46aa)	140	0.416687
B488_06770	hypothetical protein	164	0.468175
B488_06850	hypothetical protein (short 44aa)	134	0.403054
B488_07210	hypothetical protein (shot 37aa)	113	0.352781
B488_07650	hypothetical protein (shot 47aa)	143	0.423386
B488_07660	hypothetical protein (short 39aa)	119	0.367562
B488_07680	hypothetical protein	161	0.461996
B488_07860	hypothetical protein	164	0.468175
B488_07870	hypothetical protein (short 40aa)	122	0.374825
B488_07880	hypothetical protein (short 46aa)	140	0.416687
B488_07920	hypothetical protein (short 46aa)	140	0.416687
B488_08040	hypothetical protein (short 40aa)	122	0.374825
B488_08050	hypothetical protein (short 37aa)	113	0.352781
B488_08560	hypothetical protein (short 38aa)	116	0.360214
B488_08610	hypothetical protein (short 45aa)	137	0.40991
B488_08650	LSU ribosomal protein L36p	125	0.382005
B488_08890	hypothetical protein	125	0.382005
B488_08950	hypothetical protein (short 38aa)	116	0.360214
B488_09030	hypothetical protein (short 39aa)	119	0.367562
B488_09040	hypothetical protein (short 48aa)	146	0.430008
B488_09070	hypothetical protein	155	0.449422
B488_09080	hypothetical protein	176	0.49219
B488_10440	hypothetical protein (short 39aa)	119	0.367562
B488_10880	hypothetical protein (short 37aa)	113	0.352781
B488_11580	hypothetical protein	116	0.360214
B488_11920	hypothetical protein (short 45aa)	137	0.40991
B488_12140	hypothetical protein (short 44aa)	134	0.403054
B488_12340	hypothetical protein	173	0.48629
B488_12390	hypothetical protein	155	0.449422
B488_12480	hypothetical protein (short 49aa)	149	0.436554
B488_12540	hypothetical protein (short 47aa)	143	0.423386
B488_12870	hypothetical protein (short 38aa)	116	0.360214
B488_12900	hypothetical protein	176	0.49219
B488_13190	LSU ribosomal protein L34p	134	0.403054
B488_13460	hypothetical protein (short 44aa)	134	0.403054
