# Supplementary material for: Identification of the Genes Required for the Culture of Liberibacter crescens, the Closest Cultured Relative of the Liberibacter Plant Pathogens
Source: Front Microbiol. 2016 Apr 20;7:547. doi: 10.3389/fmicb.2016.00547 (PMC4837290; doi:10.3389/fmicb.2016.00547)
Supplement: Supplementary file 5 [file Table5.xlsx]

## Sheet: S5
Supplemental Table S5: functional comparison between the essential gene set and the L. crescens genome
Subsystem Features	No. in L. crescens	% of L. crescens genes	No. in L. crescens essential gene set	% of essential gene set	CEGs-Las+	% CEGs-Las+	CEGs-Las-	%CEGs-Las-	Diff. % L. crescens - CEGs
Amino Acids and Derivatives	154	10.7467	15	4.77707	10	4.20168	5	6.57895	5.96962
RNA Metabolism	91	6.35031	13	4.14013	13	5.46218	0	0	2.21019
Carbohydrates	56	3.90789	5.8	1.84713	5.8	2.43697	0	0	2.06075
Cell Wall and Capsule	70	4.88486	10.5	3.34395	10.5	4.41176	0	0	1.54091
Motility and Chemotaxis	39	2.72156	4	1.27389	4	1.68067	0	0	1.44768
Stress Response	40	2.79135	4.5	1.43312	4.5	1.89076	0	0	1.35823
Membrane Transport	26	1.81438	3.5	1.11465	1	0.420168	2.5	3.28947	0.699726
Virulence, Disease, and Defense	28	1.95394	4	1.27389	4	1.68067	0	0	0.680057
Cofators, Vitamins, Prosthetic Groups, Pigments	86	6.0014	16.8	5.35032	12.8	5.37815	4	5.26316	0.651077
Phosphorous Metabolism	18	1.25611	2	0.636943	2	0.840336	0	0	0.619163
DNA Metabolism	81	5.65248	16	5.09554	15	6.30252	1	1.31579	0.556936
Regulaiton and Cell signaling	18	1.25611	3	0.955414	0	0	3	3.94737	0.300692
Respiration	42	2.93091	8.3	2.64331	8.3	3.48739	0	0	0.287602
Metabolism of Aromatic Compounds	4	0.279135	0	0	0	0	0	0	0.279135
Secondary Metabolism	4	0.279135	0	0	0	0	0	0	0.279135
Sulfur Metabolism	2	0.139567	0	0	0	0	0	0	0.139567
Dormany and Sporulation	1	0.0697837	0	0	0	0	0	0	0.0697837
Cell Division and Cell Cycle	14	0.976971	3	0.955414	3	1.2605	0	0	0.0215574
Iron Acquisition and metabolism	0	0	0	0	0	0	0	0	0
Nitrogen Metabolism	0	0	0	0	0	0	0	0	0
Phages, Prophages, Transposable elements, Plasmids	0	0	0	0	0	0	0	0	0
Photosynthesis	0	0	0	0	0	0	0	0	0
Miscellaneous	28	1.95394	7	2.2293	6.5	2.73109	0.5	0.657895	-0.275357
Potassium metabolism	4	0.279135	2	0.636943	2	0.840336	0	0	-0.357808
Protein Metabolism	140	9.76971	32	10.1911	30.5	12.8151	1.5	1.97368	-0.421369
Nucleosides and Nucleotides	45	3.14027	14	4.4586	14	5.88235	0	0	-1.31833
Fatty Acids, Lipids, and Isoprenoids	39	2.72156	14.5	4.61783	13	5.46218	1.5	1.97368	-1.89627
Total Classified	1030	71.8772	178.9	56.9745	0	0	0	0	14.9027
Total Unclassified	403	28.1228	135	42.9936	78	32.7731	57	75	-14.8708
Total	1433	100	313.9	99.9682	237.9	99.958	76	100	0.0318471
