# Supplementary material for: Identification of the Genes Required for the Culture of Liberibacter crescens, the Closest Cultured Relative of the Liberibacter Plant Pathogens
Source: Front Microbiol. 2016 Apr 20;7:547. doi: 10.3389/fmicb.2016.00547 (PMC4837290; doi:10.3389/fmicb.2016.00547)
Supplement: Supplementary file 6 [file Table6.xlsx]

## Sheet: S6
Supplemental Table S6: Candidate essential genes that do not encode homologous proteins in Las.
Candidate Essential Gene not found in Las	Lso homologs	RAST Subsystem Category	Gene Annotation	Prediction	Protein sequences
B488_00270	CKC_01310	unclassified	hypothetical protein	GtrA-like membrane protein. GtrA is predicted to be an integral membrane protein with 4 transmembrane spans. It is involved is in O antigen modification by Shigella flexneri bacteriophage X (SfX), but does not determine the specificity of glucosylation. Its function remains unknown, but it may play a role in translocation of undecaprenyl phosphate linked glucose (UndP-Glc) across the cytoplasmic …	MKRFVFFGVSGAIGFLVDAAVLFFLIRFFAIGVLLARVFSIGIAMFITWQLNRIFTFKDSKSKYRLFIEGFRYGFIGIISSFLNYAIYAGLLMVQSDLQPLLAMVLSSLASMLFSFLGYSRFVFRR
B488_00620	-	unclassified	hypothetical protein		MYIFCTAFFWNSLFIVPIYANQKVNLYPGEKLKVLNSVSKDIVLHGWTRIGKGIVYLLPVKKGEHLKIIFSSRSHFSNLAMFDLLQDDNIEAIYSSDIDGNDYVLNSDTEKTLLLRVYYPKVNRRRGLGVPYTIHIQKTQ
B488_01040	-	unclassified	hypothetical protein	thiamine biosynthesis protein ThiS, sulfur carrier protein, UBQ superfamily	MESFTIQLNGKEKKIYSKTLELLIDKEGFNPLIVATAVNGVFIAREKRADLQLKQNDTVEIVSPMQGG
B488_01330	-	unclassified	hypothetical protein	GntR family transcriptional regulator	MDQTRGRYVHLDEANGKTEYRYIIQEIFADRSGTNTLRISFSCTEKEIIEEGIERPSRLIRKEEALLDTT
B488_01880	-	unclassified	hypothetical protein		MKKSYLLLYPICFLFSIAASSVPPEVIVYAKQKETGSIFSPHKFTYTKDFDVTVVNFSQGEIDLSKYCFKAMLGMKEFNVDTIDEKLASKKLKNGERLRGVVVFSSNNSDVTQANIVQLTDKCKKN
B488_02220	-	unclassified	hypothetical protein		MTFCMSAHCSLDAPAGFSQSIDHAPCFDFTTPVCNNDSESADEQIFMLITPRNKVYRKYR
B488_02310	-	unclassified	hypothetical protein	integrase	MKSAITLHRLHRYKGTSLVNSHHDTGTGVWGSGEISLFSSFWNEGKEAGLPDECRTHGLRKAGATIAANAGASTTETPKKVRDLKKKRNKINEL
B488_02340	-	unclassified	Hydrolase, haloacid dehalogenase-like family		MKHHESFSKIGGLLFDKDGTLFSYDTSWLVVNKELAMIAARGDHTFAEKILSACGMDLNTGSVIPDTLLASGTINEIALAMIEAGSTVKFVDMIKAFKDVIVRSVYVSKQITNLKVFFSRLQQRGFLLGIASNDSEDSIIKTAEHFEFLEYLNYISGCDSGYGCKPDIGMALGFCSATGLEPSQIAIIGDSNRDMDMAQSVGAGLKVAVLTGTGTHSSLSEKSDLCIKDITVLEALLPSFI
B488_02860	-	unclassified	putative signal peptide protein, invasion associated locus B family protein		MINTTFIKKFFIIFVVFSVQCLLIVKDVAAADGGVPHTGWYKTCNKQENNDICIVQNVVVADGGQLVTAVGIIYVEGKVNKKLIQVSVPSARYTRSGITMRIDNGKAQKMDYLVCMPDKCMTEINLADSMLNSLKKGNEITLSSVNYRRVENPIKISLKGFAETYSRPPMSESELEDSQRKMQESMQKKADDVRKKLEDAQDAATKK
B488_02940	-	unclassified	putative signal peptide protein		MIKVFLGVLLFFSTSITSVLAETLDITAHVREIKPNSLSLVLDDGKTYQVSEEFNFDGLQVNNKVIVRYTVVNGKRMINDLEIIH
B488_03020	-	Amino Acids and Derivatives	Indole-3-glycerol phosphate synthase	participates in phenylalanine, tyrosine and tryptophan biosynthesis and two-component system. It employs one cofactor, pyruvate.	MIAEVKSESPSKGVIRKGFSLYDVVSAYDRGGAACLSILTDFSSFQGSIHYILQAKKLCSLPILRKNFMLDCYQVYEARATGQMVFC
B488_03340	CKC_00045	unclassified	hypothetical protein	lon-related putative ATP-dependent protease	MSLVVEDKKMRNIRRYWDGQYCLKNQRKLNYEVPDSKNKRLKIIPVIVLALFLGILMYMNLNYFLFILNVI
B488_03470	-	unclassified	putative biopolymer transport protein (ExbD)	Involved in the TonB-dependent energy-dependent transport of various receptor-bound substrates	MGMVGGIGNGLEGENRRKRARKRRVHNNVMSEINITPLVDVMLVLLIVFMVAAPMMTVGVPIDLPKTNAKNLNSQTQPITISVKVDGSVFLQETAIPINDLADKLKAVATTGYTERIFVRGDSKSSYGIVADVMARIQEAGYKNIALVTQQKKD
B488_04000	-	Cofactors, Vitamins, Prosthetic Groups, Pigments	Aspartate 1-decarboxylase	participates in alanine and aspartate metabolism and beta-alanine metabolism	MRRTMLQGKLHRVKVTQANLHYEGSCAIDQKFMDAAGILQYEAIDIYNIENGQRFSTYAIAAACDSGIISVNGAASRLVAVGDRLIICSYVQIEAKDIYNHNPKIVYFNEHNNMSGLANTIPLQVV
B488_04810	-	unclassified	hypothetical protein		MSNAAEKRESYDRTNDHEVRITLLERGLENIDKRFDKLEAKIDASISTLGAKIEAQGKEIAEVKGKISQMPTTFQLIGIIITVVLAVMTASFTLLKFGAPFLEH
B488_04820	-	unclassified	hypothetical protein		MSEGEDKAFKKIKQETYIRTITGVISAIAIGILLYFYNKILDYYNKILYAFKATPFEGKVLIIILFILLILACAVIFRQRINKGFIFKKNEDFIKIEKERDELYIKLSEAKNFKLKAKNLGQKMLEDSQYPSMSKKDLEECIPSMLDYYYFVCERLADIGIPQPYKEWKETGYDLLLKMEKYMHRVGSLLSEGDVDNARKKAEEMT
B488_04850	-	unclassified	hypothetical protein	Helix-turn-helix XRE family transcriptional regulator, xenobiotic response element, repress bacteriocin production in Bacillus subtilis	MLNTFKNMRTRLHLSQESIARIIGVHQATVSKWERGLTRPNGAALKMINLIENHPDIFGPAPSEPPDNEKNNHGNI
B488_04860	-	unclassified	hypothetical protein		METFKTYLARMQSFETEFFNHPATEELKDLEIKVDALRNQIDTLRPNNYSELVYTEYLSGSILKLLVHIRKLRSYE
B488_05030	-	unclassified	hypothetical protein		MAHVNVGESAITTLAVRGHIDACQARAAVRFRALWEAAGGMDYVSVNLDGIRVDGGARNDGITENRMSALQQLVACRNLLGVRAYGLMIAVAGQGKAISDMGHTKHEKNIIASNIKNCLEDLAIYWGYKSKDV
B488_05070	-	unclassified	hypothetical protein		MSSGFRLKRAELREEEKIAMARDLLAHPLFNSFFEDLETSAVDRCLHAAWLDHEGRAQAAAEARGIRSFHAYLEKLAKKA
B488_05220	-	unclassified	hypothetical protein		MTLLYAILGVILALFSAFAAGHRKGKASAQEADKKETERVLHEEAEQRKKVESGNSPSTALDELRKDGWTGH
B488_05570	-	unclassified	putative lipoprotein		MYSKQALLFSMMSITSILLSSCKTITPEEQRAYDESKCYSYGFKAKTEGFASCMMKLDLDRRSDYRAQRIISAESMRDPFYGYGRMGF
B488_05760	-	unclassified	hypothetical protein		MSEESKIIHLFISYAENKAIDEWGMRNAVKNKAQAIRRLCRIGLTAVSVMDSLEKNISSVAFCVNSFIGNIQSIKDSEQEAGKKNPKISKLVNENSLELLSRIDEVLKSLLPLKDRIRMDCELGLIQDKEDEKIKQQLFKEYLELLDKKGIKLTKQ
B488_06230	-	unclassified	hypothetical protein		MSNEFYENVIPLRPNNPEDIAKKILDATRKNAFHKTHKKDSFFLMDEKMSEISLDNRVTHLEEGFKGLNDRFDKLENKLDAKFDKIEAKFDALADKVNTVNSSLVDKINKQENNFIELKSTLVTLRYISTYLMPLVTAIVVAGISYFLKPTKHFPIN
B488_06250	-	unclassified	hypothetical protein		MSLDWLLRGLGKGPGNFNSPLDCKFDEFLKLYEVSDDRSKAQALRSAIAILSEEPIDTTHSTAFNNSTPSKSRKITAANLTKTSKTLEEVKQGGIMSEENAVEKNSKIFSN
B488_06550	-	unclassified	hypothetical protein		MYSASEIKNGNVTLKKWEQVVFADFDAVINNKDRPFPCVFAVNGYKKDMLRFSFYEEIKAAALRDDLCEFCENYQSYGKQTSFVVFEQPLPIKTIKEYRVKFWNILNDLSRLDNNSWPANIPECLDHPEWEFCFHGEAMFIVCNTPAHVNRLSRRSPGFMLTIQPRWVFDDLLDTEIKANNAFATVTKRLEPYDIASKSPFLGKYGDPHNREWMQYFLDDGEDKKICCPFRKMQKNNPDKTKMKEDDS
B488_06560	-	unclassified	hypothetical protein	cupin domain protein, Predicted mannose-6-phosphate isomerase, convert mannose-6-phosphate into frutose-6-phosphate	MIVEFSHIDVSEKHVIYDLLYKLLPEQGCIEFQRDAPNKGHLWHQHQNSETLLIIEGELEFFYKDKSKICRPGDVIYLPSMIRHQSIASNQGCVYAIATQLINIG
B488_06800	-	unclassified	hypothetical protein		MLFTQGIFIDTSKGLSFSRFLSSFRYLGILSDILLSYELLKYIYEQRWRLRQQEPHTKIHNHKE
B488_07080	-	Cofactors, Vitamins, Prosthetic Groups, Pigments / Miscellaneous	Nicotinamidase (PncA)	NAD production	MKALLVIDLQNSFISGGSLPVPDGESIIPIVNSLIEKGGYDIIVASQDWHPPHHGSFASQHPGKQPFQIGELSGKPQMLWPDHCIAGSFDSELSSSLNIKKIDYIQKKGQNPFVDSYSAFADAEGVSTGLADYLISKKITQLDLCGLAIDYCVKFSALDAVKKLPTIKVFFIKDASRGISDKGTQAAIQEMHESGVEIINTRDRIKTI
B488_07270	-	unclassified	putative transcriptional regulator protein		MQGSTLKTSHKNRFFDGQFLISMPQIQNDYFFQSIVYICEHSSAGAMGFVLNRLQKHLTFMDLLVHLDIVQNNDCDISYKKFKHVRILSGGPIDPECVFVLHSTDYKSEYSVPVSKNIFLTSNINIIKEISTGNKPKKSAIVFGYAGWREGQLEAEVAHHYWLTCPAFEDIIFDMDYTKKYNKALALLGINSAMLSSQVGYV
B488_07360	-	Amino Acids and Derivatives	2-keto-3-deoxy-D-arabino-heptulosonate-7-phosphate synthase II (DAHP synthase)	biosynthesis of the amino acids phenylalanine, tyrosine, and tryptophan, shikimate pathway	MLRAWDSSTWRGKPIKQFPEYDDLKALKSVEDEIKGYLPIVLPQEIDLLKKFLADVSEGKRFLFQGGDCAESFSDNSTDTILDFFQVFLQIALVLSFGSQKPILKIGRIAGQFAKPRSLDFEQIGDKKLPSYRGDIVNDINFKETSRIANPQRQITAYLQSVATLSLLRSFSMGKYSTLKNAHQGIVNFIQGSPRNERCHKIASKITETLGFMNAIGVNSESNPILNEKEFFTSHEALLLNYEEALTRMDPVSGSWYATSGHMLWIGDRTRQIDHAHVEYCRGIKNPVGLKCSSSLSCDQLLQLIDVLNPDNEPGRLTLICRFGYDKVEQHLTRLIRCVEKEGRKVVWSCDPMHGNTIKVNGYKTRPFDYILSEIESFFKVHFFEGTVAGGVHIEMTGQ…
B488_08010	-	unclassified	hypothetical protein		MPLFGCLNKIIMGNIQTDSHVTKGLSIPLSEFSDCYPFAFSGLLHLLSMFIRTGHKEYIFPVKPLKSCKSIRCNQFIGMTNMRFRIRIRNGCCYIKSFPVIHYTSNSPKKFLSLSIIPL
B488_08080	-	unclassified	hypothetical protein		MDIINNNNDREEPLIEEPLIEDTVIEEPLIQETSNSSPHNLEKITAPLITKEDMAHYSDKIVREMQAINHHLNDKLARIEIKVLSIERQVQKIPNIFQVFIIMIALVFIIMSVSFWLIEMSILKS
B488_08090	CKC_04245	Cofactors, Vitamins, Prosthetic Groups, Pigments	2-amino-4-hydroxy-6-hydroxymethyldihydropteridine pyrophosphokinase	folate biosynthesis. Folate derivatives are essential cofactors in the biosynthesis of purines, pyrimidines, and amino acids as well as formyl-tRNA.	MAFALRVIHHCRDCEVLSVSKLYLTEPWGMHDQPRFLNAAALIKTTLFPENLLDLMLSIEDTMKRQRSQRWGPRTLDLDILSYDNHTIATHRLTIPHPQITQRGFVLMPLEDIAPSMLIEEKSVSDWLKQNDVSGIKVLVNHANWWHQESDP
B488_08100	CKC_04250	unclassified	putative dihydroneopterin aldolase	folate biosynthesis	MNNIYTLYLKNCTFFANHGAYEVEKRRGQPFFIDVEIDIAFYSGLQNDSLEDTIDYDHVYQIVEKVVTTTRRNLIEVLAMDIINALHHHFKQITRAKIVIRKPKAALQGIIDYVEARVEQSY
B488_08110	CKC_04255	Cofactors, Vitamins, Prosthetic Groups, Pigments	Dihydropteroate synthase	folate biosynthesis	MAVYDSFSWKLAHQRNIVIGPIGRIMAIVNVTPDSFSDGGHYSTVEKAVAHAMKCLEEGADILDIGGESTRPGASSVSLQEEQDRIMPVMEKLVSSTDALVSVDTYHAETAKMALGMGAHIINDVYGLQFDSDMAAVIAAYKAGVCIMHTGRGRDKMSDILDDQIFFLKNSVEIAKEAGISCESMVIDPGFGFGKEVQDNIVLLSNLSKLTCLDIPLLVGVSRKSFIAAVTEETDPKSRDVSTAIINATLRMAGAAIFRVHNVAMTKKALLIADTMIANQRFSSQDSEIL
B488_08130	-	unclassified	hypothetical protein		MVIKQVVSGGESPTAATVTIKESGLRDDSVQAERSIFKLVLRDGQWVIDSRINQRSCYPGRGHKNFSTAPCR
B488_08200	-	unclassified	hypothetical protein		MLNTVNKSIKQGNALRLDPKNFPQHVFWVCYHSKNGKIAVINEKNVVVLQFLSFKNIPVFIQLPITVFKGIAVRIISRNNDRITMRVELYHQDPNFCIPLLISENLPEVAQDWKLWSQIYNLPMLMIEENGDVISFNSENSESTPYEGKEQKHIPARQEVLTPPVLQGFFICRSIYKLGLNLRIKGKKMIISL
B488_08270	-	unclassified	hypothetical protein		MIKVIVLSSCAFLFAHSTFAALCNFQKSLINDENIGEKFDRNAFLSSFLEQVNFTSQIKKKNLCLFPGSSESFLHVSDIDSDDNSSVIIISKKDIAPSLEPSTISKPNIDPLQKELEQKKELAVKYDRPYDPEKNHVRFIGPVFFAEDMRRMNLKK
B488_08330	-	unclassified	hypothetical protein		MQYISSNFTIIKSELIPGATRASSTTITPKQGVKRYIPFWTNNSLFLAIWDKSVKIYQNNKNLLTATNVIGTFGCCRIENSLCGYIEVG
B488_08960	-	unclassified	hypothetical protein	transcriptional repressor DicA, temperature-sensitive repressor that controls the transcription of genes involved in the cell division process	MLEELLERVKKRLNKLNITEHALEIQAKAKVGTIRNWRRGALPRIDTLFTIAPALCTTPEWLAFGVGEEETTKEDYLIKEITMSIKERCIQDLISDIVNLDEEQLNWIKGSIEYMKKTRRIHSPPFTSKQDSKNDKVL
B488_08970	-	unclassified	hypothetical protein	Helix-turn-helix XRE family transcriptional regulator, xenobiotic response element	MDNIIKEKQPNRPHHIRDWAERNGYYSQADLANALNADKSVVSRWYKDSSPTIKWQKKLAEFFKCDKEALFRHPDDDWFSNFIEGRTKEEIERIKTMLQAAFPSSSDQIK
B488_09010	-	unclassified	hypothetical protein		MMDYNIVCIHKPDRHNAHKHIEYVGVSGGQQFSQSQVISSIEEGKYRFYVDRGGSKTWVEVVISNYGHKAIRTHPDYNLSNNLLSLPECK
B488_09200	-	unclassified	hypothetical protein		MMTITSKKFKIKDQNEEFKKYIKKLLNTLVICFNNFFKLIYDNNGYYMFYKNLFFLLKENMFLH
B488_09300	CKC_01655	unclassified	putative exported protein (cupredoxins / copper binding domain	iron transporter	MRIIIIFLCLFIITPTYAAPLPNYDLTVTDGKFMPQEITVPSGQRFKITIRNTGTTPAEFENLSLRVEKVLGPNIQSFVVIHPLKPGNYHFIDEFHLDMKGFEIIAK
B488_09310	CKC_01660	unclassified	High-affinity iron permease FTR1 family	iron transporter	MGVPLFIVWRESVEALLIIGILYSWLQREKMTSHVKSLWIGSGLGILLSGILGIIMFIAGHWFSGPGGEYFFTFMMIFASLLILHTVIWMYRNGKNLKKELESEAAQSITSSGTFGIMMLAMFAVAREGSETVIFLSGVGAQQKGSSLGLFILGGIIGFILAVLTFILLQKFSKIISWKWFFRISSFLLLTIGGAIAVNGFDKAAGQLSAYELPEWLYWFMDDPLWNTEWLLADNNILTALTGYHSNPSLMQVSVLCLYWITAIIMCNTWNKKNITKRNPLIV
B488_09480	-	unclassified	hypothetical protein		MNGFFRCFLFITEFFIKKIFLDNKIKFNKGIISFLLKYFIRIITLIKLLSVLLMITIKKVIKYHIFSFHGLFQIDRSIKGL
B488_09700	-	Membrane Transport / Protein Metabolism	Protein-L-isoaspartate O-methyltransferase	repair the damaged L-isoaspartyl and D-aspartatyl groups in proteins	MITYEAARVQMVNTQLRTSDVTSYPILSAFLEIPREAFVPQELKQFAYFDEHLQIKPSSHTSPARYLMAPMPIAKLLQLAKVDKKSKVLEIGAASGYVTALLSQLASSVVALESDSYLFKSASETLSSLGYRNVTIINAPLEAGYQPSSPYDVIFLNGSVETIPLALIEQLNENGRLIAVKGYDQAAKSWVYIKRFGKVSSYPSFNVNLKPLPGFCKDDEFIF
B488_10230	-	Protein Metabolism	Peptide methionine sulfoxide reductase (MsrA)	protecting cells against oxidative damage, catalyzes the reduction of methionine sulfoxide in proteins back to methionine	MAIEYAVIAGGCFWCIEAVFRDLIGVEWVESGYTGGHVPNPTYEQVCTGTTGHAEAVRISFIPSQISYGELLDISFTIHDPTQLNRQDNDIGTQYRSAIFPATPHQNEEAKASIQRAQINYSNSIVTTIEPLGQWYPAEDYHQNYWNSEGQKNRYCLAVIPSKLEKLYKNFPAKIKSRSH
B488_10350	-	unclassified	hypothetical protein	SYLF lipid-binding superfamily	MCILYLQPLSKAYINLIKTTYILIVSSLCILWINTPAFARLEDKDQYSLDEIVQTGSNFFGSASGGLAKIVENAFENYGLPNGYILGREGTGSLILGVTYGEGTLNTRNAGQYNVFWQGPSLGLDVGGNGSRCMMLVYNLPNINSIYTRYGRAGVSAFIVAGLGMTVLRNKEITIVPIRTGLGLHLGISAGYLKISPTPTWNPF
B488_10510	-	unclassified	GAF domain-containing protein, diguanylate cyclase	Signal transduction mechanisms	MAEQLELPKNARKEETYKIIIPQIKVVISESYDLIANLANVTAILKQAFEFHWVGFYRVIEPQTLILGPFQGLLACVRIPFGSGVCGQAASNQKTILVPDVNQFPGHIACSSLSKSEIVVPLVYKGETKLVLDIDSDKLDAFNAIDQNYLEQIIKIICVRNFLNKNL
B488_10920	-	unclassified	putative transmemrbane protein		MIFIFFLRIVSIISFIFTLYYWKMAVGYSFEGYRRFDLLPTPWKTAVASLSVLFPVSSVGLWLTVSWGPVIWLLSAVIQIIMYLIFPNIFGYNYVLCLMHLLILVLYLSMRFLLAHQKSN
B488_11080	-	Membrane Transport	Twin-arginine translocation protein (TatA)	Tat pathway, protein export, secretion	MGTFSIWHWLIVLVILLLLFGRGKIPELMGDLAKGIKNFKKGMSEDEQDATYKEETKSTIDHKNDKQH
B488_11100	-	Membrane Transport	Twin-arginine translocation protein (TatC)	Tat pathway, protein export, secretion	MLYEEKSQSIIEHLIELRTRLIWSLVFFHFYFVFIFLNNYFNYMLIPYKWAVLLAKADISKSQLIYTAPQEFFLTQIKIGMFGALVISFPVFVTHIYKFIAPGLYKNERSAFLPFLIVAPILFSLGTILVYFFFIPMVMCLFLSMQQYPENGLLPISMLPRVSEYLELFMSLVFCFGLIFQLPVLITLLARVEMVSSEFLVKKRKIAIVIVFIVAAIITPPDPLSQIGLALPTILLYEISIFFSKICRTQTESKKNRWKYKQGHLRKSLISNNHLIIVSGKILCLI
B488_11240	-	Amino Acids and Derivatives	Cyclohexadienyl dehydrogenase (TyrC)	tyrosine and 4-hydroxyphenylpyruvate biosynthesis	MDKPHFKHITLIGIGLIGSSIARDIRILGLADKLVVSTRRDITLMRAKKLDLGTHYTLSMSEAVTDADLIIISVPVGAYENIAKEIAPYLKADSIVTDVGSTKVSVISQIQPHIPLGVHFIPGHPIAGTEESGPDAGFSGLFRNRWCILTPIPNTNQHALDRVQAFWQALGSHVDHMDPFHHDQVLAIVSHLPHIIAYNMVTSAMDLETVVKSEVIKYSASGFRDFTRLAASDPIMWRDICVHNKDAILVMLDLFIKNLTSLKRMISSQDGNKLFEFFSHTRNVRRSIVEIAQDVDKPDFGRHDFDKT
B488_11320	-	Amino Acids and Derivatives	3-dehydroquinate synthase	shikimate pathway, aromatic amino acids ( phenylalanine, tyrosine, and tryptophan) biosynthesis	MQSIRINLQERSYDILVGSGMLSVSGNKISALIKGRQALVVTDSNVFKYHFQKLEESLMKAGFIVTLITLPVGEKTKSFNYLREICHAALEARIERFDVIIAFGGGVIGDIAGFAAGIVLRGVQFVQIPTSLMAQVDSSVGGKTGINTTYGKNLLGLFNQPCLVLADTDVLKTLSLREFRAGYAEVVKYGLIDDPDFFFWLENNWQEIFSGGESLVKAIVKSCEAKSKIVAIDEHEYGQRALLNLGHTFGHALETAVGYDSSCLVHGEAVSIGISLAYQLGGESLVKAIVKSCEAKSKIVAIDEHEYGQRALLNLGHTFGHALETAVGYDSSCLVHGEAVSIGISLAYQLSVRLHYAPLKEATRVIEHLKTVGLPTHISDCLDSFPSVEQLMKAMLQDK…
B488_11370	-	unclassified	hypothetical protein		MINMFATARSKIFDRLRQDLCEFESDWCRSLYDPEKMLKMFLSDFERSLMRLVEEAGGDDDPICLMLSSYPDVVKSCFKNLEGTIFLLENLDIYYSIFKDLHKDLERFEKKFNGHPDDLKTALHIFLLSIGCSLESLIEKTGGEKIYIRKMFKNAASAVWRCFEDLKNNSNLE
B488_11390	-	unclassified	hypothetical protein		MRERIISAAKSGNLENLQPLLKENGKTTDLYVGQDSRDTNPIAILKELSSDTDGLEIMAILIDVLSTSLVQINAGSADEIYIWPYFAYKSIKELTASEKVDLLRLITAGDFSDMLELGEYSFYRVGIKPDGKWEFLKVGN
B488_11410	-	unclassified	hypothetical protein		MKKQVIEYAGTPVGVLVPEKNALKFIAIKLDVHELDKKLFRTSDELYHEIKKIMFLHNKKSNYQERI
B488_11730	-	unclassified	hypothetical protein		MYLKIREPSDKKKPDVEREIAFVLSKNPPFGKSVRVSAKCIAVLTFDLFNLSQVFLIRGAEFR
B488_11740	-	unclassified	hypothetical protein		MVDIAAAVVDIAAAVVDIAAANTVAANIAAANTVAANTAAAVQLERLLFLVYQIDGLEYLPKDVAS
B488_12110	-	unclassified	hypothetical protein		MRELSMNEIHMVSGGFNLFPISLGDNEKSDSFKSSLKDTISKGGEYLGSTVGNFIGKYVNASGIGSEIGGKIGNLLGSFTGNKIFA
B488_12200	-	unclassified	hypothetical protein	tropomyosin	MNLFPTEKKIDINQAIDELKQALGLLENATDVQSQFKEERSQIEKEVRRIHADRSRLAQALDQSEFRANRLEEINREVSRRLVTAMETIRAVLDR
B488_12210	-	unclassified	hypothetical protein	cell division protein ZapA	MAQVTVNINGKNYKITCETDQEERLVDLATNFDRYVSHLHKKFGNIGDVRLMVMAGVMIIDEMTELSVRLEKTQLELETLRNNYTGVQKKEEDLVIALQDITTRIRNIAITLNNNPYIGTD
B488_12290	-	unclassified	hypothetical protein	succinoglycan biosynthesis protein / nuclease	MQSTRFLLLSTISLIIFIIVFLMTIQNQIFIKSFSQKQKKISNQDIQYTGLPFIIDGDSLEIGGKRFRLFGIDSPEFDQLCTKKGKQYSCGKESTIALKNLIKNKTINCTKQNVDSYQRILVICFLDQIEINRWMVINGYALAYQHYSDRYINDEIKARMLKVGIWSGSFEKPWKYRHKKHNTILLSR
B488_12380	-	unclassified	hypothetical protein		MQRANRKKIFVKILKIYLEKSLIAFLCFFIVSCGFDNTDSYVPRGNVGISSSKRLTSRKKLKRRIKTSQEVHKNTIESKSQIKEVKNNNPKIDNISLVVHKNSFF
B488_12560	-	Fatty Acids, Lipids, and Isoprenoids	Diacylglycerol kinase	Recycling of diacylglycerol produced during the turnover of membrane phospholipid	MNKYHFHVISALIHSQQGFLRLLKEKAFKDEILGYAAGIIFIIFNSGTFKNYLFFTILALALFAVEAINTAIEEIIDHLSPERSIVGKNAKDLGSFACFLIILANVLYLVGVAVKI
B488_12740	-	unclassified	hypothetical protein		MNYLTYQVYLPASSNFSYKSFRGVLDPEVSLIESGLKIYSEMMKNFTAYFINSFLSKVRE
B488_12750	-	Regulation and Cell signaling	Zinc uptake regulation protein (Zur)	zinc transporter	MKNSLTRNQSLVYKTLRSSEKPLTAYNILDILRDYGFRAPLQVYRALDKLTEYGFIHRLETINAFIACAHEKIKHNNNKIIVFTICETCNHVDELQDYELDKLLIAKVQEKNFYFSKATIEILGNCSKCFKNIN
B488_12880	-	unclassified	hypothetical protein	Flp pilus assembly protein	MVDMFIRCKIANCGATAIEYAILAAVISIAVIAAAQSMGVAISNNFNTIAKVVNTANSQNYQSFDSPKKLNTQDQLFKVKP
B488_13050	-	unclassified	hypothetical protein	RNA methyltransferase SpoU	MNKFYLKKVKIKNINSVSNPLIKNIRALTRKKERKKAGVFIAEGLKLIIDAINLGWSATMLVYTKSMKENSELLQTTIQAITSELLIIEVSEKIMSSLSRRDNPQNVLGIFTQRLIPLQNITIKGDETWVALDRIRDPGNLGTIIRTIDASGASGVILIGETTDPYGIETVRATMGSIFKVPIVYSNIDEFISWVKKSQAFIIATHLQASIDYRTVEYPGKSIILLMGNEKSGLSNTFLSIVDKLVRIPQAGTADSLNVSIATGIMLFEIRRHLLFLETH
B488_13330	-	DNA Metabolism	DNA recombination protein (RmuC)	DNA recombination	MTVSFEIFILIGIFLLILSLSFIKVMHFVRKEQNKESIQEKDSETRILELIAQFQAEMQGRLSTIIEVFGKRDSEFTQTFSQHLEGLSQRVGSTLVEQTKTTNENLRRLQERLAIIDVAQNNIQNLAKDIVSLQTILSNKQTRGAFGQSRMENIIIDALPIGTYTFQPTLSNGSRPDCTVKMPNNAPTLVIDAKFPLEAWNAMRETGENISKTKFRRDIETHIRDISKKYLIPGETQDIAFMFVPSESIFAEIHENFEKLIQTAYRARVIIVSPSILMLSIQVIQILLRDYRMREQASLIQIEVTNLIEDILLMDKQTHKLQEHFVHLQKDISLILTSSEKLIKRASKIESIELSTDNQPHKDTNP
B488_13410	DJ66_0429	Cofactors, Vitamins, Prosthetic Groups, Pigments / Fatty Acids, Lipids, and Isoprenoids	Alcohol dehydrogenase	some alcohol dehydrogenases catalyze the opposite reaction as part of fermentation to ensure a constant supply of NAD+	MAVHAGSFDFILNTIPVAHDADSYMKLLKRDGTMVILGAIEAMKAVNGMTMILLRRSLVGLLIGGIPETQ
B488_13530	-	Amino Acids and Derivatives	Phosphoribosyl-ATP pyrophosphatase	participates in histidine metabolism	MEQFSLYDLERIVEQSANKDPEESWTASLIKGGKNKAAQKLGEEALETVIASINSDRNHLIHETADLLYHLLVVLKIAHVPIKSVMVELEKRTAQSGIFEKLNRKKSNNVF
B488_13560	CKC_04710	Regulation and Cell signaling	DNA-binding response regulator (ChvI)		MENSKMYTIALVDDDRNILTSVSIALETEGYKVETYTDGASALEGLLAHPPHLAIFDIKMPRMDGMELLRRLRQKSELPVIFLTSKDEELDELFGLKMGADDFIKKPFSQRLLVEHVKAVLRRVSNRETPISANKNASLQQARFLERGHLMMDQERHVCTWKEENVTLTVTEFLILYSLAQRPGVVKSRDALMDAAYDEQVYVDDRTIDSHIKRLRKKFRLIDSNFDMIETLYGVGYRFREMT
B488_13600	-	Regulation and Cell signaling	Phosphocarrier protein, nitrogen regulation associated		MPTITKDLIIINKRGLHARASAKFVQTVEKFRATVSVSREGTTVGGNSIIGLMMLTASLGSIIRISATGPQAVEAFNAIEQLIINRFYEES
