# Supplementary material for: Identification of the Genes Required for the Culture of Liberibacter crescens, the Closest Cultured Relative of the Liberibacter Plant Pathogens
Source: Front Microbiol. 2016 Apr 20;7:547. doi: 10.3389/fmicb.2016.00547 (PMC4837290; doi:10.3389/fmicb.2016.00547)
Supplement: Supplementary file 8 [file Table8.xlsx]

## Sheet: S8
Supplemental Table S8: Candidate essential genes that do not encode homologous proteins in Lso.
Candidate Essential Genes not found in Lso	Gene Annotation	Las homologs
B488_00620	hypothetical protein	-
B488_00880	Septum formation protein (Maf)	CLIBASIA_03520
B488_01040	hypothetical protein	-
B488_01330	hypothetical protein	-
B488_01880	hypothetical protein	-
B488_02220	hypothetical protein	-
B488_02310	hypothetical protein	-
B488_02340	Hydrolase, haloacid dehalogenase-like family	-
B488_02860	putative signal peptide protein	-
B488_02870	hypothetical protein	CLIBASIA_03975
B488_02940	putative signal peptide protein	-
B488_03020	Indole-3-glycerol phosphate synthase	-
B488_03470	putative biopolymer transport protein	-
B488_04000	Aspartate 1-decarboxylase	-
B488_04810	hypothetical protein	-
B488_04820	hypothetical protein	-
B488_04850	hypothetical protein	-
B488_04860	hypothetical protein	-
B488_05030	hypothetical protein	-
B488_05070	hypothetical protein	-
B488_05220	hypothetical protein	-
B488_05570	putative lipoprotein	-
B488_05760	hypothetical protein	-
B488_06230	hypothetical protein	-
B488_06250	hypothetical protein	-
B488_06550	hypothetical protein	-
B488_06560	hypothetical protein	-
B488_06800	hypothetical protein	-
B488_07080	Nicotinamidase	-
B488_07270	putative transcriptional regulator protein	-
B488_07360	2-keto-3-deoxy-D-arabino-heptulosonate-7-phosphate synthase II	-
B488_08010	hypothetical protein	-
B488_08080	hypothetical protein	-
B488_08130	hypothetical protein	-
B488_08200	hypothetical protein	-
B488_08270	hypothetical protein	-
B488_08330	hypothetical protein	-
B488_08960	hypothetical protein	-
B488_08970	hypothetical protein	-
B488_09010	hypothetical protein	-
B488_09200	hypothetical protein	-
B488_09370	hypothetical protein	CLIBASIA_01985
B488_09480	hypothetical protein	-
B488_09700	Protein-L-isoaspartate O-methyltransferase	-
B488_09940	hypothetical protein	CLIBASIA_04125
B488_10190	Integral membrane protein (YggT)	CLIBASIA_00575
B488_10230	Peptide methionine sulfoxide reductase (MsrA)	-
B488_10350	hypothetical protein	-
B488_10510	GAF domain-containing protein	-
B488_10920	putative transmemrbane protein	-
B488_11080	Twin-arginine translocation protein (TatA)	-
B488_11100	Twin-arginine translocation protein (TatC)	-
B488_11240	Cyclohexadienyl dehydrogenase	-
B488_11320	3-dehydroquinate synthase	-
B488_11370	hypothetical protein	-
B488_11390	hypothetical protein	-
B488_11410	hypothetical protein	-
B488_11730	hypothetical protein	-
B488_11740	hypothetical protein	-
B488_12110	hypothetical protein	-
B488_12200	hypothetical protein	-
B488_12210	hypothetical protein	-
B488_12290	hypothetical protein	-
B488_12380	hypothetical protein	-
B488_12560	Diacylglycerol kinase	-
B488_12740	hypothetical protein	-
B488_12750	Zinc uptake regulation protein (Zur)	-
B488_12880	hypothetical protein	-
B488_13050	hypothetical protein	-
B488_13330	DNA recombination protein (RmuC)	-
B488_13530	Phosphoribosyl-ATP pyrophosphatase	-
B488_13600	Phosphocarrier protein, nitrogen regulation associated	-
